# Supplementary material for: The Association between Prepartum Rumination Time, Activity and Dry Matter Intake and Subclinical Hypocalcemia and Hypomagnesemia in the First 3 Days Postpartum in Holstein Dairy Cows
Source: Animals (Basel). 2023 May 12;13(10):1621. doi: 10.3390/ani13101621 (PMC10215870; doi:10.3390/ani13101621)
Supplement: Supplementary file 1 [file animals-13-01621-s001.zip]

Archive with 1 entries (1 files):
- animals-2299494-supplementary.pdf
